# Supplementary material for: Neural Filtering of Physiological Tremor Oscillations to Spinal Motor Neurons Mediates Short-Term Acquisition of a Skill Learning Task
Source: eNeuro. 2024 Jul 17;11(7):ENEURO.0043-24.2024. doi: 10.1523/ENEURO.0043-24.2024 (PMC11255391; doi:10.1523/ENEURO.0043-24.2024)
Supplement: Extended Data 2 — Computational model codes. The codes utilized for the computational model described in the paper are provided here. The primary code is “motoneuron_model_skill_training_paper.m”. This file contains the main parameters of the simulation. Download Extended Data 2, ZIP file. [file eneuro-11-ENEURO.0043-24.2024-s003.zip]

Archive with 3 entries (3 files):
- simulation_codes/expdistribution.m
- simulation_codes/feedback_ta.mat
- simulation_codes/motoneuron_model_skill_training_paper.m
