# Supplementary material for: Neural Filtering of Physiological Tremor Oscillations to Spinal Motor Neurons Mediates Short-Term Acquisition of a Skill Learning Task
Source: eNeuro. 2024 Jul 17;11(7):ENEURO.0043-24.2024. doi: 10.1523/ENEURO.0043-24.2024 (PMC11255391; doi:10.1523/ENEURO.0043-24.2024)
Supplement: Extended Data 2 — Computational model codes. The codes utilized for the computational model described in the paper are provided here. The primary code is “motoneuron_model_skill_training_paper.m”. This file contains the main parameters of the simulation. Download Extended Data 2, ZIP file. [file eneuro-11-ENEURO.0043-24.2024-s003.zip › simulation_codes/expdistribution.m]

function vector=expdistribution(LL,UP,N)

RR=UP-LL;

%a = log(RR)/N;
a = log(100)/N;

for i=1:N,
    vector(i) = exp(a*i)/100*RR+LL;
end
