# Supplementary material for: Neural Filtering of Physiological Tremor Oscillations to Spinal Motor Neurons Mediates Short-Term Acquisition of a Skill Learning Task
Source: eNeuro. 2024 Jul 17;11(7):ENEURO.0043-24.2024. doi: 10.1523/ENEURO.0043-24.2024 (PMC11255391; doi:10.1523/ENEURO.0043-24.2024)
Supplement: Extended Data 2 — Computational model codes. The codes utilized for the computational model described in the paper are provided here. The primary code is “motoneuron_model_skill_training_paper.m”. This file contains the main parameters of the simulation. Download Extended Data 2, ZIP file. [file eneuro-11-ENEURO.0043-24.2024-s003.zip › simulation_codes/motoneuron_model_skill_training_paper.m]

clear;
close all;

% Variables
MVC = 22000;
AVECTOR = 5.0;
TIME2PEAK = 90;
fsamp = 1000; % sampling frequency

% Create task-related oscillations of common synpatic inputs
load feedback_TA;
FEEDBACK = [FEEDBACK,FEEDBACK,FEEDBACK,FEEDBACK,FEEDBACK];
NOISEC1 = detrend(FEEDBACK,0);
NOISEC1 = NOISEC1/std(NOISEC1);
NOISEC1 = NOISEC1(1:2048/fsamp:end);

% The vector 'param' defines the parameters of the models representing the 
% pre-skill acquisition (row 1) and post-skill acquisition (row 2). The
% first 3 columns define the standard deviations of delta, alpha and beta 
% band of common inputs, respectively. The last column defines the gain of 
% Ia feedback loop

% MODEL A
param = [0.5 0.2 0.2 -0.07;
         0.5 0.1 0.23 -0.07];

% MODEL B
% param = [0.5 0.2 0.2 -0.07;
%          0.5 0.2 0.2 -0.05];

for TRIAL = 1:size(param,1) 
    clearvars -except FEEDBACK NOISEC1 MVC AVECTOR TIME2PEAK fsamp param...
        TRIAL
    clc;
            
    RESULTS = [];
    
    TS = length(NOISEC1)/1000;   

    % Standard deviation of common synaptic oscillations
    alpha1 = param(TRIAL,1);
    alpha2 = param(TRIAL,2);
    alpha3 = param(TRIAL,3);
    
    gamma = param(TRIAL,4); % gain of feedback loop
    beta = 1-param(TRIAL,1)-param(TRIAL,2)-param(TRIAL,3);
    Tl = TIME2PEAK; % twitch time to peak in ms 
        
    STEP = 10; % step in ms
    
    STEP = (STEP/1000*fsamp);
    
    FLAG = 0;
    
    NN = 20;
       
    N = 450; % number of simulated motor neurons
    NTOTAL = 450;
    
    DELTA = 0;
    
    nstep = TS*fsamp; % Number of timesteps to integrate over
    
    % Create independent noise input
    [BI,AI] = butter(4,[50*2/fsamp]);
    NOISE = filtfilt(BI,AI,randn(N,nstep)')';
    NOISE = NOISE./(repmat(std(NOISE,0,2),1,size(NOISE,2)));
    
    % Create task-related oscillations of common synpatic inputs
    % Alpha band (5-15 Hz Gaussian noise)
    [BC,AC] = fir1(2000,[8 13]*2/fsamp);
    NOISEC = filtfilt(BC,AC,randn(1,nstep)')';
    NOISEC = NOISEC/std(NOISEC);

    % Beta/piper band (15-60 Hz Gaussian noise)    
    [BC2,AC2] = fir1(2000,[15 60]*2/fsamp);
    NOISEC2 = filtfilt(BC2,AC2,randn(1,nstep)')';
    NOISEC2 = NOISEC2/std(NOISEC2);

    % Parameters for coherence analysis
    RESOLUTION = fsamp*10;
    OVERLAPPING = fsamp-100;
    WINDOW = hanning(fsamp); % 1 sec hanning window
    
    TSTD = 0.5;
    DELAY_VECTOR = 30;
    CIS_TOTAL(length(DELAY_VECTOR)) = nan;

    % Fuglevand model
    for DEL = DELAY_VECTOR
        DELAY = DEL/1000*fsamp;       
        FORCE = zeros(1,nstep+5*fsamp);
        
        firing = zeros(N,nstep);
        
        Cm=1;
        Ri=70/1000;
        vector=expdistribution(6.05,14.4,NTOTAL);
        vector=14.4+6.05-vector;
        Rmd=vector; %14.4 - 6.05
        vector=expdistribution(0.65,1.15,NTOTAL);
        vector=1.15+0.65-vector;
        Rms=vector; %1.15 - 0.65 
        vector=expdistribution(0.55,1.06,NTOTAL);
        ld=vector; %0.55 - 1.06
        vector=expdistribution(77.5e-6*100,113e-6*100,NTOTAL);
        ls=vector; %77.5e-6*100 - 113e-6*100
        vector=expdistribution(41.5e-6*100,92.5e-6*100,NTOTAL);
        rd=vector/2; %41.5e-6*100 - 92.5e-6*100
        vector=expdistribution(77.5e-6*100,113e-6*100,NTOTAL);
        rs=vector/2; %77.5e-6*100 - 113e-6*100
        para.Gld=2.*pi.*rd.*ld./Rmd;
        para.Gkf=4.*2.*pi.*rs.*ls;
        para.Gks=16.*2.*pi.*rs.*ls;
        para.Gna=30.*2.*pi.*rs.*ls;
        para.Gc=2./(Ri.*ld./(pi.*rd.^2)+Ri.*ls./(pi.*rs.^2));
        para.Gls=2.*pi.*rs.*ls./Rms;
        para.Cd=2.*pi.*rd.*ld.*Cm;
        para.Cs=2.*pi.*rs.*ls.*Cm;
        para.Vna(1:N)=120;
        para.Vk(1:N)=-10;
        para.Vl(1:N)=0;
        
        firing(1:N,1:nstep)=0;
        
        % FORCE
        b = log(100)/N;
        P = exp(b.*[1:N]);
        T = Tl .* (1./P).^(1./(log(100)/log(3)));
    
        lengthWin=1000;
        
        for i = 1:N
            winCoeff(i,:) = P(i).*([0:round(lengthWin/1000*fsamp)]/fsamp/(T(i)/1000) .* exp(1 - [0:round(lengthWin/1000*fsamp)]/fsamp/(T(i)/1000)));
        end
        
        BASELINE = AVECTOR;
        
        I0 = BASELINE + alpha1*TSTD*NOISEC1 + alpha2*TSTD*NOISEC + alpha3*TSTD*NOISEC2; % Input current in nA
        
        NOISEI = zeros(1,length(I0));
        
        FORCECURRENT = zeros(1,length(I0));
        
        dt = 1; % time step in ms
        v(1:N,1:nstep) = 0; % Voltage in mV
        t = (1:nstep)*dt;
        counter(1:N)=0;
        
        INITIAL=zeros(N,6);
        
        frame=0;
        lindex=1;
        membrana = zeros(1,nstep);
        for n=STEP+1:STEP:nstep-STEP
            
            h = waitbar(n/nstep);
                
            time=t(n);
            
            if n == round(fsamp/2/STEP)*STEP+1
                TAR = mean(FORCE(n-fsamp/4:n));
                TARSD = std(FORCE(n-fsamp/4:n));
            end
            for NI=1:N        
                if n>DELAY+fsamp/2
                   DELAY2=round(DELAY+DELTA*randn);
                   FORCEVALUE = (FORCE(n-STEP+1-DELAY2:n-DELAY2)-TAR)/TARSD;
                else
                    FORCEVALUE=0;
                end
                NOISEI(n-STEP+1:n) = beta*TSTD*NOISE(NI,n-STEP+1:n);
                FORCECURRENT(n-STEP+1:n) = ones(1,length(NOISEI(n-STEP+1:n))).*mean(FORCEVALUE).*gamma.*TSTD;
                
                TEMPIO = I0(n-STEP+1:n)+NOISEI(n-STEP+1:n)+FORCECURRENT(n-STEP+1:n);            
                
                % Here you include the function "MODEL" you want to 
                % implement your motor neuron pool model and estimate the
                % motor unit spike trains
                [spiketrain, icnext, membranepotential] = MODEL(TEMPIO*1e-3, INITIAL(NI,:),[para.Gld(NI) para.Vl(NI) para.Gc(NI) para.Cd(NI) para.Gls(NI) para.Gna(NI) para.Vna(NI) para.Gkf(NI) para.Vk(NI) para.Gks(NI) para.Cs(NI)], fsamp);        
                
                if NI==1
                    membrana(n) = icnext(2);   
                end
                
                INITIAL(NI,:)=icnext;
                if length(spiketrain(spiketrain>0))>1;disp('problema!!!'),mean(TEMPIO);spiketrain = spiketrain(1);end
                
                if sum(spiketrain)>0
                    time = round(t(n)-spiketrain(spiketrain>0)/1000*fsamp);
                    FORCE(time:time+round(lengthWin/1000*fsamp))=FORCE(time:time+round(lengthWin/1000*fsamp))+winCoeff(NI,:); 
                    firing(NI,time)=1;
                end
            end       
        end
        
        FORCE = FORCE/MVC*100;
    
        index = sum(firing(:,fsamp+1:end),2)/(TS-1);
        index = index(index>8); % select only motor units with a minimal discharge rate of 8 pps    
        NREAL = length(index); % number of active motor units       
        firingCIS = firing(1:NREAL,:); % CST of active motor units 
        group = 1:NREAL;

        FORCE = FORCE(1:TS*fsamp);
        
        % Power spectrum of simulated force signal
        [P,F] = pwelch(detrend(FORCE(fsamp+1:end),0),hanning(fsamp),0,fsamp*10,fsamp);
        figure(1),subplot(1,4,1),hold on,plot(F,P);title('Force (AU)');drawnow
        axis([0 25 0 2])
        
        % Calculate coherence between simulated motor unit spike trains
        AVERAGE = 0;
        NI = 10; % number of motor units used to calculate CST (use a similar number as experimental data)
        NTRIAL = 100; % number of random permutations
        PT1 = 0; % auto spectra CST1
        PT2 = 0; % auto spectra CST2
        PTC = 0; % cross spectra CST1 x CST2
        for t = 1:NTRIAL    
            t/NTRIAL*100
        
            p = randperm(length(group));
            group1 = group(p(1:NI));
            group2 = group(p(end-NI+1:end));
    
            [P1,~] = cpsd(detrend(sum(firingCIS(group1,:),1)),detrend(sum(firingCIS(group1,:),1)),WINDOW,OVERLAPPING,RESOLUTION,fsamp);
            [P2,~] = cpsd(detrend(sum(firingCIS(group2,:),1)),detrend(sum(firingCIS(group2,:),1)),WINDOW,OVERLAPPING,RESOLUTION,fsamp);
            [PC,F] = cpsd(detrend(sum(firingCIS(group1,:),1)),detrend(sum(firingCIS(group2,:),1)),WINDOW,OVERLAPPING,RESOLUTION,fsamp);
            PTC = PTC + PC;
            PT1 = PT1 + P1;
            PT2 = PT2 + P2;
        end    
        PT1=PT1/NTRIAL;
        PT2=PT2/NTRIAL;
        PTC=PTC/NTRIAL;
        
        COH = abs(PTC).^2./(PT1.*PT2); % pooled coherence for all random permutations
        
        % Plot simulated motor units coherence results
        figure(1),subplot(1,4,2),hold on,plot(F,COH);xlim([0 50]);
        title('Coherence spike trains')
        
        % Calculate and plot coherence between simulated CST and feedback
        [COH2,F] = mscohere(detrend(sum(firingCIS,1),0),detrend(FEEDBACK(1:2048/fsamp:end),0),fsamp,0,fsamp*10,fsamp);
        figure(1);subplot(1,4,3),hold on,plot(F,COH2);xlim([0 15]);ylim([0 1]);
        title('Coherence CST and FEEDBACK')
              
        % Calculate and plot coherence between simulated force and feedback
        [COH3,F] = mscohere(detrend(FORCE,0),detrend(FEEDBACK(1:2048/fsamp:end),0),fsamp,0,fsamp*10,fsamp);
        figure(1);subplot(1,4,4),hold on,plot(F,COH3);xlim([0 15]);ylim([0 1]);
        title('Coherence FORCE and FEEDBACK')
        
        % Plot simulated force and feedback
        if TRIAL == 1
            figure(2);
            hold on,
            plot(NOISEC1(fsamp+1:end),'k'); 
        end
        [BF,AF] = butter(3,15*2/fsamp); % 15Hz low pass filter coefficients
        FORCE_FILT = filtfilt(BF,AF,detrend(FORCE(fsamp+1:end),0));        
        figure(2);hold on,plot(FORCE_FILT);
        
        % Save simulation results
        if TRIAL == 1
            save(['NEW_SIM_results_UNTRAINED_' num2str(REALIZ) '.mat'],'F','P','COH','COH2','COH3',...
                'FEEDBACK','NOISEC1','FORCE','FORCE_FILT','firingCIS','I0','alpha1','alpha2','alpha3','beta',...
                'NOISEC1','NOISEC','NOISEC2');
        else
            save(['NEW_SIM_results_TRAINED_' num2str(REALIZ) '.mat'],'F','P','COH','COH2','COH3',...
                'FEEDBACK','NOISEC1','FORCE','FORCE_FILT','firingCIS','I0','alpha1','alpha2','alpha3','beta',...
                'NOISEC1','NOISEC','NOISEC2');
        end    
    end
end
